# Supplementary material for: Characterization of Sigma Factor Genes in Streptomyces lividans TK24 Using a Genomic Library-Based Approach for Multiple Gene Deletions
Source: Front Microbiol. 2018 Dec 10;9:3033. doi: 10.3389/fmicb.2018.03033 (PMC6295645; doi:10.3389/fmicb.2018.03033)
Supplement: Supplementary file 3 [file Data_Sheet_3.xlsx]

## Sheet: Sheet1
Sigma factors homologs in S. lividans TK24
							S	T	X
Sigma factor in S. coelicolor M145	Alternative name	proposed role	Sigma factor homologue in S. lividans TK24 (SlividansTK24_full.embl)	Alternative name in the new S. lividans TK24 genomic sequence, submitted to GenBank	promoter based on RNAseq		RPKM log (MM + GLC) sample S	RPKM late log (MM + GLC) sample T	RPKM stat (MM + GLC) sample X			Start	Stop	Length	Strand	BAC clone
SCO0037		ECF sigma factor	no homologue found
SCO0159		ECF sigma factor	TK24_7428	SLIV_37140	no promoter located		0	0	0	0		8233097	8232138	959	Rev	1133
SCO0194	LitS	ECF sigma factor, required for light-induced production of carotenoids	TK24_7385	SLIV_36925	p1-tatacgacgcacaaacgacgcatgttgcttgcgtcgtttcctcacccaacactgggacca ; p2-gcgtcgtttcctcacccaacactgggaccacgcacacggcagccacgcagggtagaccgg		364.039	113.665	48.0985	175.267		8187140	8186532	608	Rev	no
SCO0414		ECF sigma factor	TK24_7174	SLIV_35870	p1-ccccgtaggacgcggtcagcagcagtccggcggagaccgcctggaggaagatggtgagtg ; p2-ttgccatgccgcggtccccatttccgccccggagggcagtggatcggtaaggtctcacca ;		28.3666	30.0806	22.194	26.8804		7937848	7938744	896	Fwd	1591
SCO0600	SigB	stress response SigB homologue, role in aerial mycelium formation and osmotic stress response and oxidative stress response	TK24_6989	SLIV_34945	p1-actgtcgccagtttgtcccctcaccggcgtacgacgccccgatcgggataggctgcctgg ; p2-gaccaccaacagcgtggtccacggcggcggcagcggaacggtggcggtctgggccgaggc ; p3-cggagagttgcggcgctccggcaggtgtgcggtgcttgacccggggtaggcgatcggtcg ;		147.887	125.131	134.28	135.766		7732575	7731730	845	Rev	216
SCO0632		ECF sigma factor	TK24_6958	SLIV_34790	cacgatcgaacgcgaacgcggtcactatacccatgccgcccgtgggagggtgtgcggttg		5.44018	4.73345	6.00902	5.39422		7698712	7698128	584	Rev	207
SCO0803		ECF sigma factor	TK24_6783	SLIV_33915	p1-gaccgaggaggacccggagacgtatgtgcgcgggttcctcaccggcttcgccgaggccgc ; p2-gagcggttcggcggaaggccggcggtgaccttcgaagtcttcgcccggtagcggcatgac		66.3247	65.9864	42.0344	58.1152		7521182	7522156	974	Fwd	546
SCO0864		ECF sigma factor	TK24_6722	SLIV_33610	p1-accacccggggccctcccggggagaccgctgtcgtctgacagccggaacaccgccaccgc ; p2-gccaccgccctccgcgcggccgcggtctcccgtccgcgccaccgcgcggcgggactctcc ; p3-tgcctccgccgacggtcaccgtgccgtgcccggccggtgtgcgcgggactcaggaaggac;		206.118	208.717	139.35	184.728		7460496	7461092	596	Fwd	1174
SCO0866		ECF sigma factor	TK24_6720	SLIV_33600	p1-accgccggccgcgccggccgctcctggtgtacgtgatcacttctcgggggccgcctgaag ; p2-ttccccttcccccgcccgactggtgcgcacctcgagcgagccgcccggtccggtccccgg		165.214	146.626	149.641	153.827		7458863	7459504	641	Fwd	1174
SCO0895	HrdC	Principal sigma factor homologue	TK24_6691	SLIV_33455	no promoter located		0	0.678198	1.14795	0.608714		7430351	7431370	1019	Fwd	1214
SCO0942		ECF sigma factor	TK24_6645	SLIV_33225	no promoter located		13.3811	6.23722	10.5574	10.0586		7384404	7383850	554	Rev	1583
SCO1263		ECF sigma factor	TK24_6295	SLIV_31475	gtgtcgggtacgagcgattccgtctggacagcaccggacgcgtccgctgggatggagcgg		16.7151	12.466	10.5502	13.2438		7005791	7006678	887	Fwd	895
SCO1276		ECF sigma factor	TK24_6282	SLIV_31410	cgaccggcggaggtgcgtattccggtttgccgctccagggcctcgggtagaaaatccaca		0	8.95186	39.3959	16.1159		6993607	6993221	386	Rev	895
SCO1564		ECF sigma factor	TK24_5991	SLIV_29905	acccgcgtgttccggccgcggtctcccgctcgtcatgtacgcgcccctacgatcggcgcg		12.7083	9.67517	2.33951	8.24098		6665338	6665838	500	Fwd	942
SCO1723		ECF sigma factor	TK24_5837	SLIV_29130	no promoter located		1.9013	0	0	0.633765		6499083	6499640	557	Fwd	463
SCO1876		ECF sigma factor	TK24_5681	SLIV_28335	tcggccagttcgacgtgacggcgaccccgctccagatggcgatggtctccgcggccctcg		33.152	25.2396	14.2405	24.2107		6332838	6332263	575	Rev	1396
SCO2465	HrdA	Principal sigma factor homologue	TK24_5091	SLIV_25360	cgcaaaaagtcaccgcacgcccctcgtggcggcgatgtgtcgtaccccacactgggggcg		2.89614	0.629976	3.19897	2.24169		5679503	5680600	1097	Fwd	637
SCO2639		ECF sigma factor	TK24_4919	SLIV_24480	p1-acgcggtggctcggtccgcccctgcccatcccttcccgccccacacgacgatgtgacgta ; p2-cgcgccgaaaggcggccgtcggggcgaacgtttcgggccgctcgcgcgtcgtaggggaaa		11.8547	16.7614	8.72952	12.4485		5464186	5464722	536	Fwd	1233
SCO2742		ECF sigma factor	TK24_4816	SLIV_23960	cggcgaagcgcttcgcgaacctgccgccgaactcgttctcgaacagattgaatcgggtgt		5.59145	2.91904	6.17612	4.89554		5345086	5346033	947	Fwd	462
SCO2954	SigU	ECF sigma factor, its uncontrolled activity blocks aerial mycelium formation	TK24_4614	SLIV_22925	p1-tggagaaatccctcatctcgttttgaacacgccgcacttcgcgtccgtaccgaatgggcg ; p2-gagcgaccgactgggggaacccccggacatcggaggtgggcgtgcgcaaggattccgtcg		414.312	122.654	89.2944	208.753		5129193	5129717	524	Fwd	324
SCO3068	SigI	stress response SigB homologue, osmotically induced	TK24_4503	SLIV_22355	ggacatacccgcacagaacacacttgcggtcagctcggtaaacccggtagggctagtaag (identical to S.c. sigIp promoter)		436.817	366.713	386.506	396.679		4981303	4980389	914	Rev	622
SCO3202	HrdD	Principal sigma factor homologue	TK24_4371	SLIV_21680	p1-gatctcctgtgactccgcgtccgtggcaaccctcaggcggtacgggccgtcttcagggtg (identical to S.c. hrdDp1 promoter); p2-tcagaaaaatcgaggggcaggttgggaattctgtccggattccagtcgttgtttccatcg (identical to S.C. hrdDp2 promoter)		114.604	247.211	350.458	237.424		4830503	4831501	998	Fwd	406
SCO3323	BldN	ECF sigma factor, sporulation sigma factor, required for aerial myclium formation	TK24_4272	SLIV_21180	aatcgatgatttgagcaactgggcgtagcagtgcctgcacgaagcgttattctcctcaga (identical to the S.c. bldNp promoter)		2046.02	1781.67	1651.51	1826.4		4681030	4680236	794	Rev	332
SCO3356	SigE	ECF sigma factor , role in cell wall homeostasis	TK24_4239	SLIV_21000	p1-gagggtttgccgcaggctgcatcgcacagcgccgtgacaacgcttccctaccttcgtttg ; p2-cgggcacagcacgactacggaccacaggcagtgggccggcggtgaccaccgtcggagtac		1070.94	1050.24	970.042	1030.41		4640492	4639959	533	Rev	1178
SCO3450		ECF sigma factor	no homologue found
SCO3613		ECF sigma factor	TK24_4087	SLIV_20230	p1-agaggatttcctccccgccctccgcaaccgtgcgagtggcggggagcgtctttgcggtca ; p2-cacgggaacgtgacgcccggcacgtacaaccctcacgggggtggacgtgtccaactggcg		372.139	343.125	179.962	298.409		4473122	4473694	572	Fwd	1630
SCO3626		ECF sigma factor	TK24_4074	SLIV_20165	agacccggtgcggtgagaccgccgcggacccgggcacgccgggatggttcactggggcga		46.7215	24.2348	21.1721	30.7095		4460124	4461008	884	Fwd	1630
SCO3709		ECF sigma factor	TK24_3992	SLIV_19750	cggcgccgacgacgcgggctccttgtggcggaaggcggccggatggcaccgtgcagcctg		28.6739	21.2065	10.5574	20.1459		4380225	4380779	554	Fwd	308
SCO3715		ECF sigma factor	TK24_3987	SLIV_19725	cgctcggggaactggtggcaccgggggccgggcactgagccgtggctacaatccgggcca		66.1888	52.7098	44.6093	54.5026		4374846	4375790	944	Fwd	308
SCO3736		ECF sigma factor	TK24_3967	SLIV_19625	gccaccaagggccgctagaacaggccccggtgcgcaccgcaccgcataccctcacgacca		8.62747	11.26	23.824	14.5705		4356686	4357177	491	Fwd	446
SCO3892	SigT	ECF sigma factor, negatively regulates morphological differentiation and secondary metabolism	TK24_3806	SLIV_18805	p1-gacgctgagacccggggtaggcgcacaaccatcgtccgccgctgtgtgtcgtgcttagcg ; p2-aaccatcgtccgccgctgtgtgtcgtgcttagcggcggactgtgggcacaattgggttcg ; p3-gcacaattgggttcggcgtcggacgcgcggatcggaagtcggccgacgcgcacggaatgg ; p4-gtctacgtcgtgcacgagtggctcccggacgccaccgagctgaccgctctcctcgccgct ; p5-gctcgcggacgccctcatggaacggggcggcaaggccgacgacccgaaccagacgcagac ; p6-gccggacaaggcggtgaagacccgctaccttctggtctggctgaccaagctgccggtgac ;		165.565	154.764	135.099	151.809		4177225	4177935	710	Fwd	689
SCO4005		ECF sigma factor	TK24_3725	SLIV_18395	p1-tcctcgccgggtgtacgcctcgcgggggcatccgggcccccggccggtgcacgccccgcg ; p2-ggacctgcggccgatccgccgggtgccccctcgctcatagcgttgagccatgaccacacc;		88.8822	165.366	319.594	191.281		4084214	4083654	560	Rev	474
SCO4034	SigN	stress response SigB homologue, sporulation sigma factor, role in subapical stem	TK24_3696	SLIV_18240	p1-ggcacgtagtttccagcggttgaggtccgcgaaccggatcgacgcgtaagctcggccggg ; p2-gcatctcggatgtcgacatgtcactacagcgcgttgccgacatgtgacattctgccggag (identical to S.c. sigNp2 promoter) ; p3-catgtgacattctgccggagacgcgtttgccggggcttcggctccggtattcaggtgaag (identical to S. c. sigNp1 promoter);		1072.31	1361.2	1481.77	1305.1		4050403	4051359	956	Fwd	1107
SCO4035	SigF	stress response SigB homologue, sporulation sigma factor, essential for spore pigmentation and maturation	TK24_3695	SLIV_18235	no promoter located		2.45428	1.60158	0	1.35195		4049247	4050110	863	Fwd	1107
SCO4146		ECF sigma factor	TK24_3590	SLIV_17645	cgcaccgaccccgggtgcccgcgaaccttggttcaccgcacccccctaccctcgccaaag		3.90783	2.55012	2.15822	2.87206		3923967	3923425	542	Rev	230
SCO4409		ECF sigma factor	TK24_3339	SLIV_16385	p1-tggctcgtttcagatggtttcgatcctgttcgatcgaattcggtcgcacgatagagggta; p2-ggggcgcacattggaacaaaggggcgtgcgctgtcggacgtgccgactacattcggggcg;		391.106	244.734	309.699	315.18		3674248	3674841	593	Fwd	690
SCO4452		ECF sigma factor	TK24_3296	SLIV_16170	p1-ttcccgcctccgctgtcaagaccgaacgttctacctcgccaccttgatacggtggaccca; p2-gaagccgccggtcaccgacgggccgttcgccgagaccaaggacctcatcgccggctggat;		12.8812	7.20504	11.1793	10.4218		3624981	3626132	1151	Fwd	524
SCO4769	SigD	ECF sigma factor	TK24_2969	SLIV_14515	p1-gtcggggacgtgacgctccccgcttatcgcgaggtgagcgggggtgacaaggcgacccgc; p2-caaggcgacccgccggacgcccgctgctcgtttcgccgcggatgacgcatccttgaggtg;		579.124	627.509	775.188	660.607		3310135	3309548	587	Rev	595
SCO4864		ECF sigma factor	TK24_2877	SLIV_14055	no promoter located		0	0	1.98264	0.660879		3199495	3198905	590	Rev	1128
SCO4866		ECF sigma factor	TK24_2875	SLIV_14045	gtacggcaacgcgagggggacatggacgagtggcggtttcaagacgtaacgtgccattcg		7.99865	12.5272	5.30101	8.60895		3197604	3196942	662	Rev	1128
SCO4895		ECF sigma factor	TK24_2846	SLIV_13900	acctgcgcctttcttgactgcacaggccattgtcagtcccctgcggtagcttccgaagtg		75.9458	68.833	121.17	88.6496		3162664	3163668	1004	Fwd	1063
SCO4908	SigQ	ECF sigma factor, conditionally required for secondary metabolism and differentiation	TK24_2833	SLIV_13835	p1-gcgggtgcggttgggctcccacgacgccgccagaccctgtgaaggaagggtggtgcagcg ; p2-gacagctctgtgacagtcggcggacacggccatgaagtcgccgcggcaggcttctcgtca;		257.874	216.495	116.816	197.062		3151675	3150944	731	Rev	1793
SCO4938		ECF sigma factor	TK24_2802	SLIV_13680	tcctgccccgcggtggtggtcgtgtcctcggtggtggtcatggctgagacgctccttcgg		1.15867	0	1.27982	0.812829		3119030	3118116	914	Rev	1540
SCO4960		ECF sigma factor	TK24_2784	SLIV_13590	ggaacggggttcgcaccgaactcttgaccggcggcccgcccctggcctgatatgagacct		62.7878	30.0471	20.8059	37.8803		3100211	3100717	506	Fwd	1185
SCO4996		ECF sigma factor	TK24_2748	SLIV_13410	p1-agggaaggccgaccacctgctgtgaaccctgctgtgaagtccgtatgaaacattttccgg ; p2-ccgtatgaaacattttccggggcccaccgcatcaatgaggtgaaggcggtacaccacggc;		52.0148	31.2277	25.2796	36.1741		3059961	3060470	509	Fwd	1334
SCO5147		ECF sigma factor , likely essential in S. coelicolor	TK24_2595	SLIV_12645	p1-ggcgtgactgtatccgttggcgtcgggaacccgcagatgggaccagtcgtttaaaggggg; p2-tcaaattctcgtaaaaccgcttatccggagctaacgggcgaggtggctatggtaggggct ; anti-p-ccagcgcgtcgaaccggatgcgctgcttgcggcgcaccatgtcgaggaagagattggtcg		671.838	907.652	1694.28	1091.26		2902666	2901881	785	Rev	625
SCO5216	SigR	ECF sigma factor, role in thiol-oxidative stress response	TK24_2525	SLIV_12285	p1-ccggctcactcggctgaacgcctgggaatgaccggcggacggccactgttgtgccgttcg ; p2-tgccaagaccgcccctattcgggcggcgggcggaccggatcgtcgtctatcctccgattc ; p3-gtgtatctggcggacgtcgagggctttgcctacaaggagatcgcggacatcatggggaca ;		493.294	744.871	1041.47	759.878		2821126	2820278	848	Rev	814
SCO5243	SigH	stress response SigB homologue, role in osmotic stress and sporulation of aerial hyphae	TK24_2498	SLIV_12150	p1-tcctcgcccgccctcgttttccgcgcggtcgtccgcacgcccgtcgtaacctggcaatca ; p2-cgcccgtcgtaacctggcaatcatgaaacagtgcacgcacgccgacgcgctgccgcaccc ; p3-cctggtgtgacctgtgcccgggacggttcgaccgtctgacgtctgggtacgtcaacccgg ; p4-tccgatttgagcccgccgaccccctagccactgtgcgtgttcgcgtgtttactatgagtg ; p5-gacagcacggggttggggtctcggggacaggaaacttcggagcgcgataacgtcaccgct ; p6-tcggtgctgcgtacggcgacggccggcctcgcagctcgtttggacttcaccctcgacgag ; p7-…		381.638	328.026	367.638	359.101		2791088	2792173	1085	Fwd	1062
SCO5621	WhiG	flagellar sigma factor homologue, sporulation sigma factor, essential for aerial mycelium septation	TK24_2163	SLIV_10445	p1-agcgatcatcgtcccccctgtagagcgttcggcggaacgtatctgcgtagggtgcccacc; p2-tagggtgcccaccccctccttcgcacaccgcgacagtccagtcacgctacgctcacgatg		62.8873	36.9344	33.3422	44.388		2412490	2411648	842	Rev	807
SCO5820	HrdB	Principal sigma factor	TK24_1980	SLIV_09510	p1-caccggtgacggcgcggcggccgaggcggccatgcgtcaacttctgaccgtccaccccga ; p2-ggtacgagttgatgaccttgtttatccgcatctgaccaattttgatcgcttacggggtgt ; p3-tgtgactcgggccacgcggattgggcgtaacgctcttgggaacaacacgatgacctaaga (identical to S.c. hrdBp promoter) ; p4-atgacctaagaggtgacagccgcggagggaatacggacgccgttcacggcgctgtgcatc ; p5-tcccaagccggtggtcggcccctgtccgccgtggacggggccggaagccgtttttcaacg; p6-ggagatcgccgagtccgtctctgtcatggcgc…		553.313	596.088	585.259	578.22		2178319	2176784	1535	Rev	1712
SCO5934		ECF sigma factor	TK24_1866	SLIV_08940	cgaccgtcacgggaaggccgtctacaaccacctcttccggcggacggccgactggtccga		6.57777	11.8042	5.44917	7.94372		2041673	2041029	644	Rev	969
SCO6239		ECF sigma factor	TK24_1467	SLIV_06945	p1-gcaaggtggcgcaggaaaaggccgtgcgatccgcttcgatccccgccaccatcattcggg; p2-agatcgccggacccgaccgcttttaccacgacgacctcttccgtgccactctggctgacc		6.56418	11.4229	12.0843	10.0238		1592737	1593705	968	Fwd	1221
SCO6520	SigK	stress response SigB homologue, negative role in morphological differentiation	TK24_1243	SLIV_05825	cgcgcaagggctgagaagccgggggtttgccgcgggggacacggggcatgggcaagttca; (identical with our verified S. coelicolor single sigKp promoter osmotically inducible with late kinetics and also developmentaly regulated, active towards sporulaiton at 3, 4, and 5 days. No activity at 1 and 2 day on MM+mannitol medium by S1-mapping data		3.97133	1.72771	5.84878	3.84927		1305802	1305002	800	Rev	1761
SCO6996		ECF sigma factor	TK24_935	SLIV_04265	gtcgtgaacggcctgctggcggtcggaaccatccactccacggcgtacgatgtcaggtcg		70.0583	78.6772	178.163	108.966		931865	931215	650	Rev	1722
SCO7099		ECF sigma factor	TK24_838	SLIV_03780	no promoter located		2.34816	0	1.29685	1.215		809327	810229	902	Fwd	1371
SCO7104		ECF sigma factor	TK24_833	SLIV_03755	p1-cccgccgaatccttcccggaagcgggtgtgcgagtggccgtcacgggtaggagggtggca ; p2-tccgcgcgggcccggggacatggatgcggccgttgcggtgccccgggtaacgtggcgatg ; p3-taacgtggcgatgcgcgcgatgcgggaaccgcatgcgggaggcgagtcgtcacaaggacg		36.1852	28.336	19.9844	28.1686		805313	804435	878	Rev	1371
SCO7105		ECF sigma factor	TK24_832	SLIV_03750	no promoter located		0	2.98524	1.26324	1.41616		803466	804392	926	Fwd	1371
SCO7112		ECF sigma factor	TK24_825	SLIV_03715	tgcgcgggcgtgcgcccctccgccgacgcgcccctccacgcccgcttgtagcatggggtg		30.7305	39.3362	20.8885	30.3184		797250	798146	896	Fwd	340
SCO7144		ECF sigma factor	TK24_793	SLIV_03555	P1-gcgcactgccgccggccctcgtctacgccggtggagtgcacatccactacggtgacttcg; p2-gcgcgctgcccggtgccctggcgagcaccccgcccccgggccgggacgacgagggcttgg		0	1.8754	3.17437	1.68326		759948	759211	737	Rev	1369
SCO7192		ECF sigma factor	TK24_747	SLIV_03325	atgactgccgacccgctcaatggccccgaccgcctccgacggcggcgtaggttcggtcca		10.6541	15.2956	11.7682	12.5726		701802	701305	497	Rev	1702
SCO7278	SigL	stress response SigB homologue, osmotically induced, role in sporulation of aerial hyphae	TK24_663	SLIV_02905	p1-cggcgctcgccgaagcggcccggatgccgcggaccgtcggcgggactaggctgctcggaa; p2-gactaggctgctcggaaatgggaggcatgagccgccgcgacccgggtacccgcaagcgcg (identical with our verified S. coelicolor single sigLp promoter osmotically inducible with late kinetics and likely no active during differentiation on solid MM+M )		89.5452	81.8081	76.4891	82.6141		612271	613158	887	Fwd	704
SCO7314	SigM	stress response SigB homologue, osmotically induced, role in efficient sporulation	TK24_627	SLIV_02725	cctgatgacttttcgaaaagcggagtttgtaccaccgggccgggggcagtcgcagattcg		8.58998	4.00396	1.35545	4.6498		578008	577145	863	Rev	258
SCO7341	SigG	stress response SigB homologue	TK24_600	SLIV_02590	no promoter located		3.33375	1.45033	2.45489	2.41299		542620	543573	953	Fwd	1414
SCO4757		likely ECF sigma factor; N-terminal part similar to sigma factors, however, large C-terminal part not similar to sigma factors	TK24_2981	SLIV_14575	no promoter located		6.72929	4.94023	2.78735	4.81895		3322523	3321264	1259	Rev	595
SCO0255		likely no sigma factor, Fis family transcriptional regulator		SLIV_36640			1.16184	5.68637	3.84999	3.56607		8126111	8127934	1823	Fwd	no
SCO5217	RsrA	SigR anti-sigma factor	S._lividans_TK24_2524	SLIV_12280	-		658.13	815.348	981.562	818.347		2820281	2819964	317	Rev	814
SCO3690	RsbQ	Sigma factor SigB regulation protein RsbQ	S._lividans_TK24_4012	SLIV_19850	-		28.7991	17.0849	24.5808	23.4883		4395999	4395190	809	Rev	1352
SCO4215		GntR family regulatory protein	S._lividans_TK24_3524	SLIV_17315	-		563.042	496.887	538.582	532.837		3868599	3867841	758	Rev
SCO5100		GntR family transcriptional regulator	S._lividans_TK24_2643	SLIV_12885	-		663.297	833.528	631.544	709.456		2955163	2954411	752	Rev
SCO3864		GntR family transcriptional regulator	S._lividans_TK24_3833	SLIV_18945	-		48.3817	45.6045	22.2669	38.751		4211710	4210922	788	Rev
SCO6974		GntR family transcriptional regulator	S._lividans_TK24_956	SLIV_04375	-		9.4435	4.40181	8.94081	7.59537		957566	958351	785	Fwd
no homologue found		predicted membrane of unknown function	TK24_1140	SLIV_05305			76117.2	112431	113677	100741		1168519	1168647	128	Fwd
Av. rpkm.							239.576	228.118	236.966	234.887
stages for RNA isolation
S run	MM+GLC log phase
T run	MM+GLC late log phase
X run	MM+GLC stationary phase
RPKM (Reads Per Kilobase per Million mapped reads)
