# Supplementary material for: Characterization of Sigma Factor Genes in Streptomyces lividans TK24 Using a Genomic Library-Based Approach for Multiple Gene Deletions
Source: Front Microbiol. 2018 Dec 10;9:3033. doi: 10.3389/fmicb.2018.03033 (PMC6295645; doi:10.3389/fmicb.2018.03033)
Supplement: Supplementary file 5 [file Data_Sheet_5.xlsx]

## Sheet: Sheet1
								S	T	X
Gene name	ID	Predicted protein	Start	Stop	Length	Strand		RPKM log (MM + GLC) sample S	RPKM late log (MM + GLC) sample T	RPKM stat (MM + GLC) sample X
bldN	SLIV_21180	ECF sigma factor	4681030	4680236	794	Rev		2046.02	1781.67	1651.51
bldG	SLIV_20540	Anti-sigma-B factor antagonist	4540586	4540927	341	Fwd		3838.56	3246.67	4785.37
bldH	SLIV_23715	AraC family transcription regulator	5288655	5287459	1196	Rev		386.95	378.478	313.956
bldD	SLIV_30325	DNA-binding protein	6747810	6747307	503	Rev		1067.44	1033.19	681.389
bldM	SLIV_14520	two-component regulator	3311028	3310417	611	Rev		1308.61	1399.13	1730.7
rsbN	SLIV_21175	putative bldN antisigma	4679988	4678738	1250	Rev		1229.31	1004.01	860.005
chpA	SLIV_24090	chaplin	5373357	5374115	758	Fwd		4.19138	2.73516	3.08643
chpB	SLIV_03010	chaplin	629121	628408	713	Rev		106.942	61.0635	42.6559
chpC	SLIV_29375	chaplin	6547453	6548214	761	Fwd		1647.68	1724.53	1112.88
chpD	SLIV_24085	chaplin	5372894	5373181	287	Fwd		59.0395	60.1989	48.9097
chpE	SLIV_28720	chaplin	6413759	6414007	248	Fwd		23691.3	25974.2	16570
chpF	SLIV_24145	chaplin	5386915	5387154	239	Fwd		88.621	69.3975	83.2044
chpG	SLIV_24175	chaplin	5391168	5390896	272	Rev		619.06	472.579	421.456
chpH	SLIV_29370	chaplin	6547040	6547273	233	Fwd		71731.7	46703	30840.4
rdlA	SLIV_24080	rodlin	5372271	5372666	395	Fwd		45.5781	17.4958	8.88422
rdlB	SLIV_24075	rodlin	5372008	5371607	401	Rev		79.2285	32.7446	37.9223
sapB	SLIV_05100	SapB	1122961	1122833	128	Rev		612.247	2235.22	1836.88
